# Supplementary material for: Impact of Interhospital Transfer on Outcomes in Acute Pancreatitis: Implications for Healthcare Quality
Source: J Clin Med. 2024 Nov 13;13(22):6817. doi: 10.3390/jcm13226817 (PMC11594733; doi:10.3390/jcm13226817)
Supplement: Supplementary file 1 [file jcm-13-06817-s001.zip]

Archive with 1 entries (1 files):
- jcm-3303092-supplementary.pdf
